# Supplementary material for: Metabolomic Characterization of Pigmented and Non-Pigmented Potato Cultivars Using a Joint and Individual Variation Explained (JIVE)
Source: Foods. 2022 Jun 10;11(12):1708. doi: 10.3390/foods11121708 (PMC9223171; doi:10.3390/foods11121708)
Supplement: Supplementary file 1 [file foods-11-01708-s001.zip › Table S1.xlsx]

## Sheet: Table S1
Table S1 : Polyphenol-Compounds analyzed with UHPLC-QqQ-MS/MS in this study, the corresponding compound class, compound number, compound name, retention time, ESI polarity, molecular weight, precursor, product, collision energy, RF lens, regression parameters and instrumental linearity range are reported.
Compound number	Compound Name	RT [min]	ESI Polarity	MW [g/mol]	Precursor [m/z]	Product [m/z]	Collision Energy [V]	RF Lens [V]	Regression (r2)	Instrumental linear range [µg/mL]
										slope	min	max
1	Gallic acid	1.5	Negative	170.12	169	78	22.7416	60.15	0.9905	1.713	0.16	4.765
		1.5	Negative		169	125	13.7921
2	3,4-Dihydroxybenzoic acid	2.87	Negative	154.12	153	81	20.77	56	0.9905	0.2662	0.24	4.729
		2.87	Negative		153.03	109	14.7022
3	4-Hydroxybenzoic acid	4.00	Negative	138.12	137	75	31.4382	47.7978	0.9905	2.662	0.213	4.729
		4.00	Negative		137.03	93	14.5	47.7978
4	Caffeic acid	5.32	Negative	180.16	179	107	22.3371	58.6742	0.9923	5.731	0.088	4.835
		5.32	Negative		179.122	135	15.5112	58.6742
5	p-Coumaric acid	6.75	Negative	164.04	163	93	30.3764	51.0112	0.9936	1.212	0.128	4.891
	p-coumaric acid	6.75	Negative		163.03	119	15.0562	51.0112
6	Ferulic acid	7.46	Positive	194.18	195	145	15.36	46.562	0.994	1.152	0.153	4.919
	ferulic acid	7.46	Positive		195.122	177	10.253	46.562
7	Sinapic acid	7.53	Positive	224.21	225	175	15.107	49.034	0.995	1.513	0.12	5.011
	Sinapic acid	7.53	Positive		225.152	207	10.253	49.034
8	Neochlorogenic acid	3.62	Negative	354.31	353	179	17.5843	61.6404	0.9969	0.7792	0.04	9.739
	Neochlorogenic acid	3.62	Negative		353.091	191	19	61.6404
9	Chlorogenic acid	4.92	Negative	354.31	353	179	16.0674	58.9213	0.9953	1.145	0.006	9.489
	Chlorogenic acid	4.92	Negative		353.152	191	17.4326	58.9213
10	Cryptochlorogenic acid	5.14	Negative	354.31	353	173	15.4607	63.3708	0.9959	0.809	0.005	9.642
	Criptochlorogenic acid	5.14	Negative		353.122	179	15.8146	63.3708
11	5-Feruloyl quinic acid	6.56	Negative	368.3	367	173	15.1573	69.5506	0.9957	0.9468	0.005	9.551
	5-feruloyl quinic acid	6.56	Negative		367.152	193	16.9775	69.5506
12	4-Feruloyl quinic acid	6.56	Negative	368.3	367	173	15.1573	61.1461	0.9966	0.9838	0.004	9.607
	4-feruloyl quinic acid	6.56	Negative		367.183	193	16.1685	61.1461
13	Rosmarinic acid	8.96	Negative	360.31	359	161	17.8876	63.3708	0.9948	1.423	0.006	9.482
	Rosmarinic acid	8.96	Negative		359.152	197	17.2303	63.3708
14	Quercetin-3,4'-diglucoside	6.5	Negative	626.51	625	301	30.2753	96.4944	0.9996	1.697	0.007	9.899
	Quercetin-3,4'-diglucoside	6.5	Negative		625.152	463	17.8876	96.4944
15	Quercetin-3-sophoroside	6.53	Negative	626.52	625	271	54.039	131.348	0.9984	2.008	0.003	9.788
	Quercetin-3-sophoroside	6.53	Negative		625.152	300	34.118	131.348
16	Quercetin-3-gentiobioside	6.61	Negative	626.53	625	271	55	149	0.9985	1.424	0.019	9.815
	Quercetin-3-gentiobioside	6.61	Negative		625.139	300	37.152	149
17	Rutin	7.3	Negative	610.51	609	271	55	162	0.9961	1.046	0.005	9.848
	Rutin	7.3	Negative		609.183	300	36.0899	162
18	Quercetin-3-glucoside	7.58	Negative	464.09	463	300	25.8764	121.461	0.9996	0.7388	0.029	9.934
	Quercetin-3-glucoside	7.58	Negative		463.304	301	21.3258	121.461
19	Quercetin-3-rhamnoside	8.35	Negative	448.38	447	300	25.0169	94.2697	0.9997	1.736	0.018	9.923
	Quercetin-3-rhamnoside	8.35	Negative		447.183	301	21.5787	94.2697
20	Quercetin-4'-glucoside	8.64	Negative	464.37	463	151	38.1124	100.944	0.9963	1.795	0.006	10.11
	Quercetin-4'-glucoside	8.64	Negative		463.152	301	18.7472	100.944
21	Catechin	4.76	Positive	290.27	291	123	18.343	65	0.9991	0.6682	0.052	10.132
	Catechin	4.76	Positive		291.065	139	17.483	65
22	Epicatechin	5.86	Positive	290.27	291	123	17.787	70.539	0.9996	1.175	0.015	9.94
	Epicatechin	5.86	Positive		291.152	139	17.331	70.539
23	Kaempferol-3,7-diglucoside	5.69	Negative	610.5	609	285	34.3708	129.618	0.9998	0.672	0.003	9.906
	Kaempferol-3,7-diglucoside	5.69	Negative		609.148	447	24.0562	129.618
24	Kaempferol-3-sophoroside	7.07	Negative	610.5	609	255	53.3315	177.326	0.9995	0.9393	0.003	9.953
	Kaempferol-3-sophoroside	7.07	Negative		609.161	284	34.6742	177.326
25	Kaempferol-3-rutinoside	7.99	Negative	594.52	593	255	52.8764	121.955	0.9997	1.697	0.003	10.068
	Kaempferol-3-rutinoside	7.99	Negative		593.152	285	30.4775	121.955
26	Kaempferol-3-glucoside	8.25	Negative	448.38	447	255	38.6685	102.427	0.9998	1.577	0.003	9.006
	Kaempferol-3-glucoside	8.25	Negative		447.1	285	26.2809	102.427
27	Kaempferol-7-glucoside	8.58	Negative	448.4	447	151	34.7753	103.416	0.9975	1.411	0.003	9.8
	Kaempferol-7-glucoside	8.58	Negative		447.122	285	22.5393	103.416
28	Catechin-2,3,4-13C3	4.76	Positive	445.35	294	124	17.483	65.101
	Catechin-2,3,4-13C3	4.76	Positive		294.152	140	17.382	65.101
29	Ferulic acid-1,2,3-13C3	7.46	Positive	197.16	198	148	16.725	44.831
	Ferulic acid-1,2,3-13C3	7.46	Positive		198.152	180	10.253	44.831
