# Supplementary material for: Metabolomic Characterization of Pigmented and Non-Pigmented Potato Cultivars Using a Joint and Individual Variation Explained (JIVE)
Source: Foods. 2022 Jun 10;11(12):1708. doi: 10.3390/foods11121708 (PMC9223171; doi:10.3390/foods11121708)
Supplement: Supplementary file 1 [file foods-11-01708-s001.zip › Table S2.xlsx]

## Sheet: Table S2
Table S2 : Anthocyanin-Compounds analyzed with UHPLC-QqQ-MS/MS in this study, the corresponding compound number, compound name, acronym, retention time, transitions, declustering potential, entrance potential, collision energy, collision cell exit potential, and the regression (r2) and slope of the cyanidin-3-glucoside are reported.
Compound number	Coumpound name	Acronym	RT (min)	Transitions (m/z)*	DP (V)	EP (V)	CE (V)	CXP (V)	Regression (r2)	Slope
1	Petunidin 3-rutinoside-5-glucoside	Pet 3-rut-5-glu	3.2	787 → 317/625	50	10	35	10
2	Pelargonidin 3-rutinoside-5-glucoside	Pel 3-rut-5-glu	3.5	741 → 271/433	50	10	35	10
3	Peonidin 3-rutinoside-5-glucoside	Peo 3-rut-5-glu	3.7	771 → 301/463	50	10	40	10
4	Malvidin 3-rutinoside-5-glucoside	Mal 3-rut-5-glu	3.9	801 → 331/493	50	10	40	10
5	Petunidin 3-rutinoside	Pet 3-rut	4.4	625 → 317/479	50	10	35	10
6	Pelargonidin 3-rutinoside	Pel 3-rut	4.5	579 → 271/433	50	10	40	10
7	Malvidin 3-rutinoside	Mal 3-rut	4.8	639 → 331/493	50	10	40	10
8	Petunidin 3-caffeoylrutinoside-5-glucoside	Pet 3-caffeoylrut-5-glu	4.9	949 → 317/479	45	10	40	10
9	Delphinidin 3-p-coumaroylrutinoside-5-glucoside	Del 3-p-coumaroylrut-5-glu	5	919 → 303/465	45	10	35	10
10	Pelargonidin feruloyl-xylosyl-glucosyl-galactoside	Pel feruloyl-xylosyl-glucosyl-gal	5.1	903 → 271	45	10	40	10
11	Cyanidin 3-p-coumaroylrutinoside-5-glucoside	Cyn 3-p-coumaroylrut-5-glu	5.15	903 → 287/449	45	10	40	10
12	Petunidin 3-p-coumaroylrutinoside-5-glucoside	Pet 3-p-coumaroylrut-5-glu	5.2	933 → 317/479	45	10	40	10
13	Petunidin 3-feruloylrutinoside-5-glucoside	Pet 3-feruloylrut-5-glu	5.4	963 → 317/479	45	10	35	10
14	Pelargonidin 3-p-coumaroylrutinoside-5-glucoside	Pel 3-p-coumaroylrut-5-glu	5.45	887 → 271	45	10	40	10
15	Peonidin 3-p-coumaroylrutinoside-5-glucoside	Peo 3-p-coumaroylrut-5-glu	5.55	917 → 301/463	45	10	35	10
16	Malvidin 3-p-coumaroylrutinoside-5-glucoside	Mal 3-p-coumaroylrut-5-glu	5.53	947 → 331/493	40	10	40	10
17	Pelargonidin 3-feruloylrutinoside-5-glucoside	Pel 3-feruloylrut-5-glu	5.55	917 → 271/433	40	10	40	10
18	Peonidin 3-feruloylrutinoside-5-glucoside	Peo 3-feruloylrut-5-glu	5.6	947 → 301/463	40	10	35	10
19	Malvidin 3-feruloylrutinoside-5-glucoside	Mal 3-feruloylrut-5-glu	5.65	977 → 331/493	40	10	40	10
20	Petunidin 3-p-coumaroylrutinoside	Pet 3-p-coumaroylrut	5.9	771 → 317/479	40	10	40	10
21	Pelargonidin 3-p-coumaroylrutinoside	Pel 3-p-coumaroylrut	6.2	725 → 271/433	40	10	40	10
22	Cyanidin-3-glucoside	Cyn 3-glu	4	449 → 287/449	55	10	30	10	0.99075	26206200
Quantitation ions are shown in bold (*). All measurements were done in positive ion mode (ESI+)
DP = declustering potential
EP = entrance potential
CE = collision energy
CXP = collision cell exit potential
RT = retention time
ESI = Electron Spray Ionization
