# Supplementary material for: Metabolomic Characterization of Pigmented and Non-Pigmented Potato Cultivars Using a Joint and Individual Variation Explained (JIVE)
Source: Foods. 2022 Jun 10;11(12):1708. doi: 10.3390/foods11121708 (PMC9223171; doi:10.3390/foods11121708)
Supplement: Supplementary file 1 [file foods-11-01708-s001.zip › Table S3.xlsx]

## Sheet: Table S3
Table S3: List of the potato samples (column A), varieties (column B), sugars (column D-I; dataset sug), antioxidant and total polyphenolic content (column J-L; dataset AA), polyphenolic compounds (column M-AA; dataset poly) quantified in the potato samples included in this study. Results are expressed as mg/100g fw. In column AB (total sugar content) the sum of all sugars are reported , in colum…
Potato Sample	Variety	Group	Galactose	Glucose	Fructose	Sucrose	Xylose	Raffinose	ABTS	FRAP	FC	4-Hydroxybenzoic acid	Caffeic acid	Ferulic acid	4-Feruloyl quinic acid	5-Feruloyl quinic acid	Chlorogenic acid	Neochlorogenic acid	Cryptochlorogenic acid	K3Rutinoside	K3sophoroside	K3.7diglucoside	Q3.4diglucoside	Q3sophoroside	Q4glucoside	Rutin	Total sugar content	Avarage of total sugar content	Total content of single polyphenols	Avarage of total content of single polyphenols
Monalisa (Sg20)	Monalisa	Yellow-fleshed	10.4376	133.17	20.7609	76.6217	123.43	4.54555	110.459	68.9845	51.9607	n.d.	2.31666	2.68334	0.689055	0.505202	23.3318	7.18405	5.19768	n.d.	0.0586311	n.d.	0.40334	0.659815	n.d.	0.930834	368.966	425.21	43.9604	44.2192
Monalisa (Sg20)	Monalisa	Yellow-fleshed	17.8156	159.761	26.0244	47.2033	169.822	4.52053	112.953	84.704	58.9452	n.d.	2.28943	2.56199	0.537349	0.446315	29.3969	8.26313	5.39482	n.d.	0.349023	n.d.	0.369915	1.54257	n.d.	1.98189	425.147		53.1334
Monalisa (Sg20)	Monalisa	Yellow-fleshed	14.1506	187.572	16.9221	95.784	163.528	3.56099	121.581	80.6663	60.6551	n.d.	2.31169	2.82939	0.484788	0.477244	19.5065	4.72736	3.2267	n.d.	0.174492	n.d.	0.51534	0.5302	n.d.	0.780308	481.517		35.564
Vivaldi	Vivaldi	Yellow-fleshed	2.52506	9.18963	1.60389	6.16923	27.9481	0.413741	124.541	88.7214	60.0002	n.d.	2.17766	n.d.	0.0780512	0.0312079	3.89462	1.42832	1.71703	n.d.	0.0467922	n.d.	0.491653	n.d.	n.d.	n.d.	47.8496	40.1018	9.86534	9.17735
Vivaldi	Vivaldi	Yellow-fleshed	2.05128	3.95972	1.85969	4.09124	24.9393	0.308699	140.525	91.5437	65.8251	n.d.	2.17472	n.d.	0.0716854	0.079707	4.06335	1.36238	1.93592	n.d.	0.079707	n.d.	0.454066	n.d.	n.d.	n.d.	37.2099		10.2215
Vivaldi	Vivaldi	Yellow-fleshed	2.57153	2.94539	3.06285	4.33128	22.0029	0.33182	121.548	102.947	67.9689	n.d.	1.86954	n.d.	0.0756035	0.0825428	2.68802	1.09316	1.31296	n.d.	0.0275211	n.d.	0.295833	n.d.	n.d.	n.d.	35.2458		7.44518
Bettina (Oris20)	Bettina	Yellow-fleshed	4.09842	135.687	12.7159	12.5458	81.1129	6.08158	112.169	99.3267	61.051	10.5889	3.58197	2.38791	3.12738	3.03892	126.861	53.8103	36.416	0.101085	0.0189512	n.d.	0.132658	n.d.	n.d.	0.78973	252.241	218.301	240.855	180.17
Bettina (Oris20)	Bettina	Yellow-fleshed	23.7901	61.5162	24.0864	10.6193	99.0557	5.84149	107.17	98.7976	72.8037	5.58293	3.72816	2.36436	2.0265	2.03926	67.5702	28.0908	18.5954	0.0573557	0.0191186	n.d.	0.13383	n.d.	n.d.	0.254931	224.909		130.463
Bettina (Oris20)	Bettina	Yellow-fleshed	18.2737	43.1311	14.5845	13.3585	82.2141	6.19195	109.122	101.866	62.7422	6.03268	3.63427	2.53377	2.17363	2.22104	95.1532	35.1712	21.7711	0.0407591	0.0203796	n.d.	0.149438	n.d.	n.d.	0.292096	177.754		169.193
Cicero (Oris20)	Cicero	Yellow-fleshed	1.11846	2.77764	1.31004	1.04125	12.0496	0.313283	94.9426	69.0314	47.015	n.d.	1.93506	n.d.	0.033246	0.0299379	6.01062	1.98807	1.74873	0.106389	0.046542	n.d.	0.139645	n.d.	n.d.	n.d.	18.6103	24.779	12.0382	12.6429
Cicero (Oris20)	Cicero	Yellow-fleshed	1.3083	12.5146	1.5879	5.12424	12.9436	0.347662	92.4741	74.5419	55.2846	n.d.	1.95251	n.d.	0.032525	0.026052	7.84856	2.55111	2.01746	0.09108	0.0520818	n.d.	0.13668	n.d.	n.d.	n.d.	33.8263		14.7081
Cicero (Oris20)	Cicero	Yellow-fleshed	0.96369	6.23305	1.66918	1.33249	11.4081	0.294009	89.5716	67.0457	47.1337	n.d.	1.96406	n.d.	0.0416397	0.0346625	5.37958	1.78405	1.73547	0.0763458	0.034706	n.d.	0.131884	n.d.	n.d.	n.d.	21.9006		11.1824
Cicero (Fun)	Cicero	Yellow-fleshed	13.5319	163.182	10.9915	31.2684	36.34	4.04258	89.3662	81.2809	49.8651	5.49079	2.8069	2.32166	1.29605	1.33283	59.9609	17.6715	10.8962	0.0491282	0.018426	n.d.	0.128982	n.d.	n.d.	0.12285	259.357	255.577	102.096	112.992
Cicero (Fun)	Cicero	Yellow-fleshed	12.3301	107.852	12.2846	36.8472	43.1317	3.69204	80.2375	71.4547	47.4868	5.84683	2.86078	2.34869	1.45953	1.44158	64.7274	17.6653	10.4877	0.0417113	0.0178837	n.d.	0.119212	n.d.	n.d.	0.166816	216.138		107.184
Cicero (Fun)	Cicero	Yellow-fleshed	11.2692	138.921	9.45176	32.7299	94.4729	4.3908	93.2335	88.2265	70.518	8.2417	3.05088	2.81776	1.4479	1.40551	82.78	18.582	10.9401	0.0635592	0.0211864	n.d.	0.148305	n.d.	n.d.	0.197763	291.235		129.697
Ditta	Ditta	Yellow-fleshed	5.83735	65.8308	6.14915	16.5766	97.2932	4.84521	54.543	89.1708	39.0755	4.66132	4.49639	2.59783	0.832046	1.45446	52.8528	14.17	8.79627	0.107559	0.0215926	n.d.	0.172337	n.d.	n.d.	0.494572	196.532	185.062	90.6571	98.2275
Ditta	Ditta	Yellow-fleshed	6.19781	48.2596	6.8042	3.73163	105.555	5.95747	48.387	87.0502	37.6682	5.6934	4.95572	2.71198	0.799138	1.15152	57.5873	16.5343	9.70969	0.0807257	0.022046	n.d.	0.146864	n.d.	n.d.	0.395844	176.506		99.7885
Ditta	Ditta	Yellow-fleshed	8.85608	36.5651	5.63286	11.7243	112.321	7.04979	50.0002	96.0667	44.4743	5.63976	4.34437	2.65833	1.0481	1.02523	61.9487	16.3856	9.58436	0.101874	0.0214989	n.d.	1.01553	n.d.	n.d.	0.463608	182.149		104.237
Selenella	Selenella	Yellow-fleshed	7.6656	72.506	11.0804	23.4419	148.256	21.8577	44.4247	77.0319	41.2416	4.11788	6.33035	2.2	0.376462	0.39755	29.3787	10.2418	5.65854	0.186781	0.0963348	n.d.	n.d.	0.214333	n.d.	0.259333	284.807	245.308	59.4581	60.5326
Selenella	Selenella	Yellow-fleshed	5.20631	54.9145	8.36381	16.2319	112.251	6.52877	37.9571	66.6799	31.9877	4.41432	6.76631	2.51938	0.323863	0.47499	37.8553	6.80742	3.49313	0.219643	0.106544	n.d.	n.d.	0.269732	n.d.	0.238335	203.496		63.489
Selenella	Selenella	Yellow-fleshed	13.9561	50.0577	10.6942	14.861	152.673	5.37743	37.733	76.5802	38.4451	6.40431	6.8103	2.51481	0.261125	0.309216	32.9794	5.57287	3.29147	0.123683	0.0549756	n.d.	n.d.	0.14307	n.d.	0.18554	247.619		58.6507
Agria (Ret1)	Montagna	Yellow-fleshed	2.33143	71.7144	13.6218	2.56161	140.478	5.65305	40.7609	69.0019	41.6154	5.4053	3.57899	2.61053	1.19704	1.15503	37.1768	14.7743	11.3153	0.0496741	0.0282767	n.d.	n.d.	n.d.	n.d.	0.391348	236.36	205.17	77.6825	77.8063
Agria (Ret1)	Montagna	Yellow-fleshed	7.05399	60.3752	11.5481	5.0304	120.379	5.99162	31.7433	60.863	34.3376	5.43257	4.36213	2.96324	1.19976	1.14027	48.6225	14.7871	8.42963	0.0641941	0.021398	n.d.	n.d.	n.d.	n.d.	0.626642	210.378		87.6494
Agria (Ret1)	Montagna	Yellow-fleshed	5.69669	47.3603	8.76593	3.34588	97.54	6.06339	33.7722	70.9071	42.7383	4.96742	3.67567	2.35179	1.18989	1.18934	33.8262	11.7867	8.40768	0.0570165	0.0190055	n.d.	n.d.	n.d.	n.d.	0.616141	168.772		68.0869
Agria (Ret2)	Montagna	Yellow-fleshed	14.2338	154.087	11.4387	68.712	155.749	2.94804	40.4567	66.5966	48.9699	5.6642	3.01423	2.42547	1.20103	1.24981	43.979	15.3136	10.9952	0.736167	0.0198296	0.0198296	n.d.	n.d.	n.d.	6.35847	407.168	361.61	90.9768	98.1906
Agria (Ret2)	Montagna	Yellow-fleshed	15.5946	177.584	10.5879	18.1529	140.198	5.22742	55.0581	91.6172	55.2763	6.0609	3.32278	2.35409	1.46889	1.40481	42.3314	19.5544	15.1032	0.437686	0.0195533	0.0195533	n.d.	n.d.	n.d.	4.36361	367.344		96.4409
Agria (Ret2)	Montagna	Yellow-fleshed	13.7407	145.838	10.5059	3.8353	130.404	5.99393	54.5844	104.417	60.9749	6.20057	4.36506	2.59278	1.91109	1.93909	46.9169	21.8104	16.0254	0.938133	0.0208537	0.0208537	n.d.	n.d.	n.d.	4.41292	310.318		107.154
Colomba	Colomba	Yellow-fleshed	3.81378	42.6634	1.13914	16.3208	19.7103	0.695698	63.1873	129.681	62.4353	n.d.	2.22297	n.d.	0.125039	0.146004	13.4184	4.87124	4.02274	0.55518	0.0300382	n.d.	n.d.	n.d.	n.d.	1.3046	84.3432	77.2627	26.6962	20.8777
Colomba	Colomba	Yellow-fleshed	3.5961	33.9662	1.36758	16.7385	15.4753	0.616616	58.5689	107.2	49.8197	n.d.	2.27879	n.d.	0.110669	0.102642	8.14109	2.54909	2.62394	0.165154	0.0236538	n.d.	n.d.	n.d.	n.d.	0.472664	71.7604		16.4677
Colomba	Colomba	Yellow-fleshed	3.24156	33.5644	1.36078	20.5602	16.3593	0.598402	67.9873	133.859	57.1611	n.d.	2.31424	n.d.	0.11002	0.111101	9.78121	3.24887	3.1468	0.21563	0.0239589	n.d.	n.d.	n.d.	n.d.	0.517283	75.6845		19.4691
Belmondo (Sg19)	Belmondo	Yellow-fleshed	5.56775	35.2658	1.34164	15.4669	40.9493	1.34197	170.18	252.496	153.587	n.d.	3.65986	n.d.	0.279518	0.262088	39.7269	16.1318	13.3726	0.143673	0.025258	n.d.	n.d.	n.d.	n.d.	0.135005	99.9333	99.5318	73.7367	69.2825
Belmondo (Sg19)	Belmondo	Yellow-fleshed	3.36374	34.853	1.42258	16.5788	26.6291	1.28406	140.762	172.873	137.001	n.d.	3.22272	n.d.	0.229028	0.205491	32.8592	11.9775	10.2351	0.0710632	0.0236877	n.d.	n.d.	n.d.	n.d.	0.094751	84.1312		58.9186
Belmondo (Sg19)	Belmondo	Yellow-fleshed	3.97589	32.7258	1.8798	18.5478	55.8852	1.51639	209.827	405.745	168.349	n.d.	3.0413	n.d.	0.208772	0.185907	42.4922	16.3075	12.4912	0.263452	0.0233643	n.d.	n.d.	n.d.	n.d.	0.178446	114.531		75.1921
Bettina (Oris19)	Bettina	Yellow-fleshed	3.29785	21.3657	1.9642	12.3857	25.1166	0.542809	176.122	329.071	172.355	n.d.	2.82763	n.d.	0.139639	0.059253	54.8054	18.5323	14.3895	0.0440651	0.0220326	n.d.	n.d.	n.d.	n.d.	n.d.	64.6728	67.2475	90.8198	88.1444
Bettina (Oris19)	Bettina	Yellow-fleshed	3.691	23.9992	1.42397	12.811	29.6776	0.709785	156.3	304.466	171.898	n.d.	2.67709	n.d.	0.100812	0.0500951	54.4804	15.1059	10.7054	0.0431755	0.0215878	n.d.	n.d.	n.d.	n.d.	n.d.	72.3126		83.1845
Bettina (Oris19)	Bettina	Yellow-fleshed	2.52046	22.6176	1.35162	11.9872	25.7304	0.549882	186.581	360.24	170.619	n.d.	2.75593	n.d.	0.109945	0.0952214	58.6127	16.4981	12.2837	0.0513164	0.0219889	n.d.	n.d.	n.d.	n.d.	n.d.	64.7572		90.4289
Cicero (Oris19)	Cicero	Yellow-fleshed	12.0871	50.8925	19.1266	28.3508	157.662	6.75449	32.1373	68.6011	60.0032	n.d.	2.4248	n.d.	1.34719	1.48197	63.7511	22.1989	15.6786	0.164655	0.426573	n.d.	0.37425	1.34711	0.276911	1.09257	274.874	290.021	110.565	142.424
Cicero (Oris19)	Cicero	Yellow-fleshed	19.0298	59.3311	24.3412	28.5848	176.321	10.2428	50.0994	90.3571	75.1985	n.d.	2.63776	n.d.	1.45161	1.41974	111.925	29.1303	20.0275	0.12031	0.361069	n.d.	0.208552	1.42799	0.248581	1.27561	317.85		170.234
Cicero (Oris19)	Cicero	Yellow-fleshed	17.4638	51.0208	20.9573	24.497	157.517	5.88188	40.0369	66.875	76.7872	n.d.	2.87984	n.d.	1.78651	1.81635	93.0519	26.0302	17.6041	0.134007	0.364914	n.d.	0.163816	1.43568	0.193493	1.01287	277.338		146.474
Kennebec (Rav)	Kennebec	White-fleshed	1.93994	7.53553	1.2224	6.84912	44.9599	1.25551	237.161	568.198	170.213	n.d.	3.83394	n.d.	n.d.	n.d.	80.1423	15.3312	15.5731	n.d.	n.d.	n.d.	n.d.	n.d.	n.d.	n.d.	63.7624	66.776	114.88	99.4645
Kennebec (Rav)	Kennebec	White-fleshed	1.67242	6.0883	1.32022	6.29119	42.2935	1.41299	228.711	476.035	182.214	n.d.	1.92323	n.d.	n.d.	n.d.	61.931	12.9147	8.58195	n.d.	n.d.	n.d.	n.d.	n.d.	n.d.	n.d.	59.0786		85.3508
Kennebec (Rav)	Kennebec	White-fleshed	3.76349	8.52786	1.22815	6.90227	56.1188	0.946225	221.122	483.482	169.769	n.d.	2.72948	n.d.	n.d.	n.d.	72.0875	14.256	9.08929	n.d.	n.d.	n.d.	n.d.	n.d.	n.d.	n.d.	77.4869		98.1623
Kennebec (Oris20)	Kennebec	White-fleshed	5.46549	46.5898	2.01333	62.4085	83.0847	0.74716	194.636	423.983	190.613	n.d.	1.92119	n.d.	n.d.	n.d.	43.8279	19.5912	14.9742	n.d.	n.d.	n.d.	n.d.	n.d.	n.d.	n.d.	200.309	208.798	80.3146	90.2253
Kennebec (Oris20)	Kennebec	White-fleshed	4.59086	56.5722	1.41142	55.0397	99.0568	0.688703	192.652	402.59	185.948	n.d.	1.76454	n.d.	n.d.	n.d.	43.854	19.9583	15.3055	n.d.	n.d.	n.d.	n.d.	n.d.	n.d.	n.d.	217.36		80.8824
Kennebec (Oris20)	Kennebec	White-fleshed	4.09983	56.3451	1.06878	59.7595	86.7184	0.734005	218.709	521.047	201.939	n.d.	2.74758	n.d.	n.d.	n.d.	62.322	24.8666	19.5426	n.d.	n.d.	n.d.	n.d.	n.d.	n.d.	n.d.	208.726		109.479
Kennebec (Oris19)	Kennebec	White-fleshed	8.09823	126.678	1.61932	94.6953	95.6573	0.767965	236.454	319.751	180.411	n.d.	2.31736	n.d.	n.d.	n.d.	77.5645	23.1274	13.6863	n.d.	n.d.	n.d.	n.d.	n.d.	n.d.	n.d.	327.516	319.006	116.696	103.848
Kennebec (Oris19)	Kennebec	White-fleshed	8.4713	111.593	1.26865	94.5106	94.9203	0.864211	222.049	334.911	172.291	n.d.	2.34172	n.d.	n.d.	n.d.	68.5998	17.5911	10.413	n.d.	n.d.	n.d.	n.d.	n.d.	n.d.	n.d.	311.628		98.9456
Kennebec (Oris19)	Kennebec	White-fleshed	8.77918	118.504	1.04218	94.2635	94.578	0.706018	245.848	329.779	193.928	n.d.	1.62171	n.d.	n.d.	n.d.	69.1354	16.1661	8.97846	n.d.	n.d.	n.d.	n.d.	n.d.	n.d.	n.d.	317.873		95.9017
Desiree (Sg20)	Desire	Red-skinned	4.40551	67.5741	0.809587	41.9667	29.5318	0.763075	134.942	160.506	127.456	n.d.	3.04873	n.d.	n.d.	n.d.	60.2701	18.1111	12.5303	0.0428276	n.d.	n.d.	n.d.	n.d.	n.d.	n.d.	145.051	161.531	94.0031	92.5451
Desiree (Sg20)	Desire	Red-skinned	6.69944	74.7674	1.19238	53.9533	24.5737	0.568137	122.229	134.136	120.867	n.d.	2.03774	n.d.	n.d.	n.d.	54.7339	12.9958	9.42782	0.0338332	n.d.	n.d.	n.d.	n.d.	n.d.	n.d.	161.754		79.2291
Desiree (Sg20)	Desire	Red-skinned	4.86046	82.8177	0.931467	53.8722	34.6447	0.660213	172.936	186.075	149.391	n.d.	2.9734	n.d.	n.d.	n.d.	67.6156	19.421	14.3469	0.0461241	n.d.	n.d.	n.d.	n.d.	n.d.	n.d.	177.787		104.403
Red Scarlett	Red Scarlet	Red-skinned	5.78247	49.3339	1.09807	36.6392	31.4277	1.35665	135.676	154.728	126.771	n.d.	2.77158	n.d.	0.23083	0.262297	53.4189	21.0445	16.3915	0.0706032	n.d.	n.d.	n.d.	n.d.	n.d.	n.d.	125.638	111.655	94.1903	73.3432
Red Scarlett	Red Scarlet	Red-skinned	3.13739	43.4798	0.871177	23.8847	44.3344	1.36545	117.18	99.1827	100.949	n.d.	1.66791	n.d.	0.144171	0.230246	40.5921	13.1086	9.75023	n.d.	n.d.	n.d.	n.d.	n.d.	n.d.	n.d.	117.073		65.4932
Red Scarlett	Red Scarlet	Red-skinned	2.46343	27.7178	1.05144	28.9956	30.7074	1.31902	116.275	75.123	107.076	n.d.	2.02485	n.d.	0.178435	0.214706	35.6261	12.6309	9.67112	n.d.	n.d.	n.d.	n.d.	n.d.	n.d.	n.d.	92.2547		60.3461
Local red variety	Margone	Red-skinned	3.17251	42.866	1.4622	30.1966	44.3581	1.27161	130.318	146.387	132.582	n.d.	2.10101	n.d.	0.154673	0.21104	29.3308	13.4721	11.7629	n.d.	n.d.	n.d.	n.d.	n.d.	n.d.	n.d.	123.327	137.175	57.0325	64.1834
Local red variety	Margone	Red-skinned	7.47439	77.2939	1.81416	47.4553	33.9285	1.21637	128.137	195.974	114.321	n.d.	2.55222	n.d.	0.234545	0.208197	38.5651	15.998	11.5793	n.d.	n.d.	n.d.	n.d.	n.d.	n.d.	n.d.	169.183		69.1374
Local red variety	Margone	Red-skinned	4.40719	42.1187	1.35108	37.2184	32.6794	1.23961	118.452	176.155	115.43	n.d.	2.51601	n.d.	0.213553	0.226563	37.0789	14.3041	12.0413	n.d.	n.d.	n.d.	n.d.	n.d.	n.d.	n.d.	119.014		66.3804
Margone (Led)	Margone	Purple-fleshed	3.82339	54.6048	1.7207	36.9359	41.5739	1.21667	191.743	382.843	177.617	n.d.	2.84551	n.d.	0.245254	0.245616	46.3793	20.301	17.8041	n.d.	n.d.	n.d.	n.d.	0.022369	n.d.	n.d.	139.875	156.795	87.8432	84.9159
Margone (Led)	Margone	Purple-fleshed	5.95751	78.0225	1.66901	53.0887	34.4208	1.17132	152.563	295.184	138.839	n.d.	2.75245	n.d.	0.262828	0.235946	41.3557	19.1576	17.7187	n.d.	n.d.	n.d.	n.d.	0.0201957	n.d.	n.d.	174.33		81.5035
Margone (Led)	Margone	Purple-fleshed	5.63503	69.1121	1.90237	44.1596	34.0133	1.35852	197.441	334.053	174.81	n.d.	2.84677	n.d.	0.224198	0.231401	49.1703	18.0063	14.9005	n.d.	n.d.	n.d.	n.d.	0.021484	n.d.	n.d.	156.181		85.401
Margone (VdG)	Margone	Purple-fleshed	75.8485	909.671	13.9982	927.55	248.118	9.70221	36.0225	57.1614	43.5194	4.3666	2.8805	n.d.	0.366088	0.35861	36.8833	8.27458	2.47775	n.d.	n.d.	n.d.	n.d.	2.44951	n.d.	1.9435	2184.89	1978.29	60.0004	59.6223
Margone (VdG)	Margone	Purple-fleshed	53.581	749.029	9.84916	649.237	251.248	5.98942	33.1119	46.3616	33.8824	3.99849	2.80926	n.d.	0.496669	0.501935	38.1449	6.29952	3.5256	n.d.	n.d.	n.d.	n.d.	1.18347	n.d.	0.5017	1718.93		57.4615
Margone (VdG)	Margone	Purple-fleshed	58.6293	844.547	12.9777	858.67	245.064	11.173	35.7883	61.0056	46.0343	4.519	2.94136	n.d.	0.538309	0.545994	40.7227	6.77935	3.58624	n.d.	n.d.	n.d.	n.d.	1.26305	n.d.	0.508976	2031.06		61.405
Vitelotte	Vitellotte	Purple-fleshed	32.0317	249.664	19.3489	251.409	159.791	13.2327	53.2619	95.2026	43.9505	4.36648	3.15398	n.d.	1.34647	1.4137	62.8371	18.0242	13.3161	n.d.	n.d.	n.d.	n.d.	0.916873	n.d.	0.362485	725.477	746.545	105.737	94.08
Vitelotte	Vitellotte	Purple-fleshed	34.8753	267.435	23.0511	253.304	180.453	9.66532	41.7738	84.1197	46.6072	4.29934	2.99758	n.d.	1.40974	1.40971	40.8369	13.6282	11.1691	n.d.	n.d.	n.d.	n.d.	n.d.	n.d.	n.d.	768.783		75.7505
Vitelotte	Vitellotte	Purple-fleshed	34.5585	241.037	24.0595	263.196	170.787	11.738	62.3391	119.531	64.8541	4.4127	3.57664	n.d.	1.78602	1.76337	58.0291	16.1691	15.0151	n.d.	n.d.	n.d.	n.d.	n.d.	n.d.	n.d.	745.376		100.752
Delizia Blu	Delizia Blu	Purple-fleshed	42.8277	495.157	16.4809	386.696	216.339	5.34982	62.341	109.991	60.8334	5.26144	3.09134	2.17515	1.28631	1.25626	74.1516	10.9616	4.9495	0.530189	0.203919	n.d.	n.d.	0.237979	n.d.	0.255189	1162.85	1287.86	104.36	82.6909
Delizia Blu	Delizia Blu	Purple-fleshed	47.8803	580.233	17.4899	493.034	172.619	6.26516	61.4439	103.909	58.7393	4.04412	2.60429	2.03477	0.782505	0.774897	43.9464	9.18591	3.93028	0.495976	0.190752	n.d.	n.d.	0.762616	n.d.	0.321623	1317.52		69.0741
Delizia Blu	Delizia Blu	Purple-fleshed	51.6854	639.014	15.5099	495.343	177.131	4.51109	60.6711	107.063	45.6056	4.41838	2.60812	2.14536	0.588499	0.607863	49.6629	8.9859	4.07879	0.519697	0.186545	n.d.	n.d.	0.619725	n.d.	0.216212	1383.19		74.638
Blaue St. Galler	St.Galler	Purple-fleshed	96.9752	1254.23	14.6432	615.944	229.473	6.88288	52.4452	45.2385	209.836	n.d.	3.44284	1.91601	0.975098	1.0261	39.9129	8.80108	5.22262	0.457017	0.152327	n.d.	n.d.	0.281157	n.d.	0.196515	2218.14	2354.93	62.3836	45.9994
Blaue St. Galler	St.Galler	Purple-fleshed	73.3582	1145.45	16.3255	811.129	236.983	7.69381	48.1266	52.1883	38.6717	n.d.	3.97885	2.00381	0.911355	0.860177	17.0978	5.30492	3.48937	0.476509	0.164946	n.d.	n.d.	0.408966	n.d.	0.231975	2290.94		34.9287
Blaue St. Galler	St.Galler	Purple-fleshed	94.8139	1243.64	16.0519	881.156	313.545	6.50337	45.5209	52.9431	39.9892	n.d.	3.04923	1.93815	1.16151	1.16705	21.8359	6.30371	4.25275	0.453981	0.157147	n.d.	n.d.	0.18038	n.d.	0.186009	2555.71		40.6858
Violette (PdF1)	Violette	Purple-fleshed	28.4138	234.636	8.49742	70.7572	358.762	23.0094	54.1574	94.8045	41.494	4.39137	3.34489	2.53203	0.560935	0.562541	25.9273	10.1168	5.21568	0.633002	0.245304	n.d.	0.0489319	0.0316556	n.d.	0.086997	724.076	717.891	53.6975	56.4574
Violette (PdF1)	Violette	Purple-fleshed	27.339	193.814	13.7467	55.2003	434.172	15.0731	67.0867	103.401	45.9546	5.07517	3.57034	2.71794	0.255092	0.190755	23.1895	9.3402	5.49488	0.654306	0.22649	n.d.	0.0335383	0.0335566	n.d.	n.d.	739.345		50.7818
Violette (PdF1)	Violette	Purple-fleshed	31.1271	193.745	11.7649	59.266	377.569	16.7811	82.8851	130.698	61.0809	5.5769	3.82372	2.74207	0.26943	0.286389	31.4918	12.4147	7.31477	0.668539	0.2285	n.d.	0.0423499	0.0338512	n.d.	n.d.	690.253		64.893
Violette (Saba)	Violette	Purple-fleshed	8.09631	38.3814	7.38396	8.03811	131.1	9.10284	47.119	70.3207	27.8533	4.93681	4.10153	2.13677	0.438167	0.444998	17.6199	5.30429	2.59421	0.554661	0.191732	n.d.	n.d.	n.d.	n.d.	0.0479171	202.102	203.485	38.371	61.6393
Violette (Saba)	Violette	Purple-fleshed	7.49922	45.8706	8.05849	7.1746	118.095	5.54744	45.126	82.593	35.173	5.83384	4.54316	2.3823	0.464678	0.435153	30.873	8.26782	4.69797	0.722794	0.199139	n.d.	n.d.	n.d.	n.d.	0.258121	192.246		58.6779
Violette (Saba)	Violette	Purple-fleshed	7.41786	38.118	8.53466	7.25972	149.624	5.15283	58.1472	86.5476	33.5026	6.65856	4.97578	2.66364	0.770359	0.830288	53.0641	12.1285	5.73043	0.613518	0.209517	n.d.	n.d.	n.d.	n.d.	0.224168	216.107		87.8688
Margone (BdP)	Margone	Purple-fleshed	6.912	57.5157	8.12416	30.0748	181.154	18.9577	55.8806	75.7147	27.1306	3.79455	3.77392	2.33476	0.278327	0.257965	30.5447	7.69845	4.24348	0.563363	0.190025	n.d.	n.d.	0.237545	n.d.	0.0950397	302.739	327.861	54.0121	65.8006
Margone (BdP)	Margone	Purple-fleshed	10.2775	75.8315	8.26022	38.4826	178.315	16.0988	47.9006	77.8513	33.3578	3.85487	4.98957	2.28286	0.31442	0.314401	41.0973	13.5813	8.39979	0.546794	0.184548	n.d.	n.d.	0.205053	n.d.	0.0410107	327.266		75.8119
Margone (BdP)	Margone	Purple-fleshed	10.0425	109.033	8.35387	48.8427	162.232	15.0749	41.0856	66.1679	29.3825	3.30296	4.37542	2.21266	0.291207	0.309894	38.1581	11.094	6.92229	0.501983	0.173513	n.d.	n.d.	0.204505	n.d.	0.030992	353.579		67.5776
Violette (PdF2)	Violette	Purple-fleshed	16.6859	4.71835	14.9228	17.773	139.595	8.95063	50.6255	82.4295	37.5316	6.13922	3.65963	2.51242	1.23054	1.24957	37.3371	10.5261	6.21601	0.535566	0.172146	n.d.	n.d.	n.d.	n.d.	0.701243	202.645	214.724	70.2796	63.2151
Violette (PdF2)	Violette	Purple-fleshed	17.268	3.47337	13.2314	18.8765	151.923	10.6803	48.2664	83.2429	28.0833	4.33506	3.77995	2.11156	1.18619	1.2514	28.2215	12.2862	7.46511	0.553921	0.17596	n.d.	n.d.	n.d.	n.d.	0.872714	215.453		62.2395
Violette (PdF2)	Violette	Purple-fleshed	15.6775	3.49197	15.2632	24.1872	162.628	4.82536	48.0977	84.2501	41.0991	4.86685	3.77559	2.35839	1.11379	1.13846	28.7882	8.65329	5.43469	0.507602	0.167128	n.d.	n.d.	n.d.	n.d.	0.322185	226.074		57.1262
fw = fresh weight
Sg20 = San Genesio 2020
Oris20 = Oris 2020
Fun = Funes
Ret1 = Retailers 1
Ret2 = Retailers 2
Sg19= San Genesio 2019
Oris19 = Oris 2019
Led = Ledro
VdG = Val di Gresta
PdF1 = Piana del Fucino 1
Saba = Sabaudia
BdP = Baselga di Piné
PdF2 = Piana del Fucino 2
ABTS = 2,2`-Azino-bis-(3-ethylbenzothiazoline-6-sulfonic acid
FRAP = Ferric Reducing Antioxidant Power
FC = Folin–Ciocalteu
K = Kaempferol
Q = Quercetin
n.d. = not detected
