# Supplementary material for: Metabolomic Characterization of Pigmented and Non-Pigmented Potato Cultivars Using a Joint and Individual Variation Explained (JIVE)
Source: Foods. 2022 Jun 10;11(12):1708. doi: 10.3390/foods11121708 (PMC9223171; doi:10.3390/foods11121708)
Supplement: Supplementary file 1 [file foods-11-01708-s001.zip › Table S4.xlsx]

## Sheet: Sheet1
Table S4: List of the potato samples (column A), varieties (column B), Total Monomeric Content and Total Anthocyanins Content (Anto mono and Anto tot) (column D-E) and single anthocyanins (column F-AA) quantified in the potato samples included in this study. Results are expressed as mg/100g fw. Acronym of anthocyanin-compounds are reported Table S2. In column AB (total content of single anthocyan…
Potato Sample	Variety	Group	Anto mono	Anto tot	Pet 3-rut-5-glu	Pel 3-rut-5-glu	Peo 3-rut-5-glu	Mal 3-rut-5-glu	Pet 3-rut	Pel 3-rut	Mal 3-rut	Pet 3-caffeoylrut-5-glu	Del 3-p-couylrut-5-glu	Pel feryl-xylosyl-gluyl-gal	Cyn 3-p-couylrut-5-glu	Pet 3-p-couylrut-5-glu	Pet 3-feruloylrut-5-glu	Pel 3-p-couylrut-5-glu	Peo 3-p-couylrut-5-glu	Mal 3-p-couylrut-5-glu	Pel3-feruloylrut-5-glu	Peo 3-feruloylrut-5-glu	Mal3-feruloylrut-5-glu	Pet 3-p-couylrut	Pel 3-p-couylrut	Cyn 3-glu	Total content of single anthocyanins	Avarage of total content of single anthocyanins
Desiree (Sg20)	Desire	Red-skinned	1.01718	2.09851	9.09343e-05	0.0209756	0.000454232	5.30973e-06	5.30973e-06	0.00824158	4.86091e-06	2.43926e-06	7.41087e-07	0.00463128	0.000144021	0.000231557	2.71833e-05	0.0404265	0.00182367	1.88811e-05	0.0201567	0.00271198	4.82901e-06	4.86091e-06	0.00508545	0.000185005	0.105233	0.0774437
Desiree (Sg20)	Desire	Red-skinned	0.977652	1.56944	8.57577e-06	0.0174179	0.000283843	2.64894e-06	2.64894e-06	0.0156792	4.94735e-06	7.54264e-07	7.54264e-07	0.00629818	0.000105337	3.29791e-05	3.38789e-06	0.0240726	0.000954734	7.77973e-06	0.0107546	0.000995271	6.93467e-08	4.94735e-06	0.00372714	5.08269e-05	0.0804092
Desiree (Sg20)	Desire	Red-skinned	0.562018	0.912357	2.55806e-06	0.0108564	0.000216827	4.66848e-06	3.38785e-07	0.0100894	4.27387e-06	6.51587e-07	4.44297e-08	0.00282873	5.89801e-05	1.35181e-05	3.14551e-06	0.0133716	0.000504982	1.83451e-06	0.00615462	0.000640291	4.63969e-07	4.27387e-06	0.00190087	3.04112e-05	0.0466888
Red Scarlett	Red Scarlet	Red-skinned	1.07715	1.44394	6.33947e-06	0.0259791	0.000744605	1.29309e-06	5.65337e-06	0.00388286	4.13035e-06	8.25592e-07	6.11987e-07	0.00311247	0.000318751	2.53617e-05	1.60935e-06	0.0456179	0.00300082	3.7182e-06	0.0166158	0.00429487	1.61888e-08	7.73038e-08	0.00676459	0.00016157	0.110543	0.132628
Red Scarlett	Red Scarlet	Red-skinned	1.29375	1.88066	2.32242e-05	0.0392982	0.00141109	1.26387e-06	1.18298e-05	0.00610321	4.03699e-06	2.71041e-06	1.78376e-06	0.00390695	0.00059554	8.90062e-05	9.18427e-06	0.0614864	0.00522532	1.4993e-05	0.0244282	0.00799419	2.18268e-06	1.39334e-06	0.0111917	0.000160399	0.161963
Red Scarlett	Red Scarlet	Red-skinned	0.759897	1.22236	6.48309e-06	0.0354373	0.00117366	9.90601e-07	5.96672e-06	0.00504878	4.30828e-06	5.46748e-07	4.30828e-06	0.00307121	0.000422353	2.78405e-05	4.14598e-06	0.0480328	0.00378296	5.94869e-06	0.0170049	0.00512846	3.21979e-08	4.30828e-06	0.00604256	0.000167436	0.125377
Local red variety	Margone	Red-skinned	2.79722	3.72869	0.00270079	0.0966446	0.00219135	5.01918e-05	0.000484324	0.0200148	5.64903e-05	0.000206564	9.79582e-05	0.0178244	0.00123298	0.00737853	0.000575415	0.165332	0.0093897	0.000741984	0.0545864	0.0103908	0.000134777	0.000131859	0.0309056	0.000752376	0.421824	0.355315
Local red variety	Margone	Red-skinned	2.40799	3.45895	0.000590824	0.070092	0.00197641	1.82354e-05	0.000155531	0.0181193	4.73394e-06	6.02868e-05	2.72119e-05	0.0151754	0.000999985	0.00223279	0.000164826	0.109017	0.00747233	0.000231698	0.0489933	0.00981065	4.08407e-05	3.66114e-05	0.0192306	0.000358088	0.304809
Local red variety	Margone	Red-skinned	2.77428	3.50582	0.00336415	0.0894354	0.00284118	9.51378e-05	0.000686964	0.0266467	8.02914e-05	0.00020296	9.02803e-05	0.0153826	0.00111259	0.00798057	0.000551926	0.10434	0.00656881	0.000923769	0.050697	0.00898152	0.000133382	0.000136505	0.018274	0.000787368	0.339313
Margone (Led)	Margone	Purple-fleshed	30.7164	32.8347	1.27749	0.000745278	0.00671181	0.0283764	0.195202	0.00022725	0.0205107	0.0557346	0.0365912	4.48883e-05	0.0034508	2.12876	0.154866	0.00101193	0.0430382	0.309352	0.000177618	0.00384025	0.0464941	0.0517056	0.00014544	0.00105044	4.36552	4.98563
Margone (Led)	Margone	Purple-fleshed	21.8822	23.3993	1.0065	0.000305584	0.00468324	0.0195089	0.195736	0.000126822	0.0129766	0.0418045	0.0355601	8.50808e-07	0.00281625	1.58484	0.123475	0.000347903	0.0249565	0.175248	5.47889e-05	0.00270139	0.0312614	0.033508	4.57853e-05	0.000457714	3.29692
Margone (Led)	Margone	Purple-fleshed	51.7574	54.1682	1.36858	0.000864917	0.0103346	0.0388962	0.225062	0.000216654	0.0320399	0.122094	0.064905	2.38442e-05	0.00923896	4.29491	0.21241	0.00153208	0.101882	0.621388	8.16452e-05	0.0056779	0.0601196	0.121765	0.000221832	0.00221386	7.29446
Margone (VdG)	Margone	Purple-fleshed	29.596	31.6107	1.20197	0.000983978	0.00581111	0.0148821	0.0725963	0.00023222	0.00521741	0.0542959	0.0727392	0.000100272	0.00554384	2.06735	0.143776	0.00109848	0.0358624	0.154649	0.000375658	0.00411533	0.0268199	0.0435356	0.000143655	9.61193e-05	3.91219	3.76399
Margone (VdG)	Margone	Purple-fleshed	24.9895	26.8698	1.21663	0.00109472	0.00597268	0.0164441	0.0864696	0.000264849	0.00595344	0.0513062	0.0658994	0.000104515	0.00453488	1.92959	0.143622	0.00123921	0.0313863	0.152878	0.000426325	0.00413952	0.0284153	0.0412328	0.00018656	8.2327e-05	3.78788
Margone (VdG)	Margone	Purple-fleshed	25.2725	26.609	1.03316	0.000476495	0.00557379	0.0140714	0.0761857	0.00012762	0.00549002	0.0542641	0.0615384	2.33662e-05	0.00475341	1.90916	0.163211	0.000550455	0.0346494	0.148954	0.000122214	0.00489648	0.0311018	0.0434467	6.76573e-05	7.57045e-05	3.5919
Vitelotte	Vitellotte	Purple-fleshed	60.2362	62.8863	0.517418	0.000699322	0.013069	0.556496	0.0827077	0.000120766	0.273049	0.0277169	0.0676574	6.25413e-06	0.00257286	1.00168	0.0365627	0.000493696	0.0545766	3.83589	4.41135e-05	0.00501377	0.366302	0.0434548	9.3653e-05	0.000144788	6.88577	6.78374
Vitelotte	Vitellotte	Purple-fleshed	60.8691	64.5157	0.508741	0.000587544	0.012066	0.488178	0.0752418	9.98224e-05	0.200297	0.0374081	0.0874648	6.30963e-06	0.00290687	1.10654	0.0398326	0.000456641	0.0505265	3.53517	3.26252e-05	0.00450349	0.328933	0.0443291	7.62151e-05	0.00015152	6.52354
Vitelotte	Vitellotte	Purple-fleshed	59.8281	63.4554	0.638348	0.000845064	0.0150673	0.555057	0.0818315	0.000100809	0.212936	0.0380883	0.100265	1.52683e-05	0.00355351	1.23407	0.0472619	0.000474162	0.0520677	3.55256	3.92631e-05	0.00517656	0.353791	0.050116	8.43002e-05	0.00015432	6.9419
Delizia Blu	Delizia Blu	Purple-fleshed	47.4768	49.5434	1.90721	0.000321432	0.00593422	0.0480874	0.168068	9.28525e-05	0.0194014	0.0660866	0.0726063	5.27656e-06	0.00274391	2.95799	0.174542	0.000309435	0.0302046	0.420706	2.45501e-05	0.00253381	0.0537593	0.0805933	3.42764e-05	0.00011178	6.01137	6.19369
Delizia Blu	Delizia Blu	Purple-fleshed	50.1312	53.3252	1.72798	0.000331307	0.00561256	0.044508	0.13753	8.68384e-05	0.0164125	0.0729779	0.080975	5.8054e-06	0.00283399	3.1806	0.185075	0.000311402	0.0336304	0.429385	2.26463e-05	0.00267775	0.0542717	0.0844721	3.75535e-05	0.000204269	6.05994
Delizia Blu	Delizia Blu	Purple-fleshed	48.2286	51.7339	2.1386	0.000402737	0.00716318	0.0539819	0.157037	9.58644e-05	0.0173365	0.0825796	0.0895489	9.19476e-06	0.00328675	3.18857	0.190397	0.000360281	0.0349247	0.406864	2.42497e-05	0.00259647	0.0545834	0.081088	4.27604e-05	0.000270191	6.50977
Blaue St. Galler	St.Galler	Purple-fleshed	58.1453	60.637	1.51185	0.000116363	0.00241192	0.0191971	0.247915	7.58104e-05	0.0175315	0.132163	0.183755	4.23096e-06	0.00352347	4.00827	0.243918	0.000155604	0.0235027	0.30261	1.43598e-05	0.00218142	0.0354142	0.140858	3.28999e-05	3.04709e-05	6.87553	6.9463
Blaue St. Galler	St.Galler	Purple-fleshed	50.4399	52.9343	1.59951	0.000143642	0.0028901	0.0238352	0.22756	7.16331e-05	0.0189651	0.124791	0.159589	4.03053e-06	0.00302904	3.6839	0.289188	0.000167091	0.0213142	0.308479	1.77836e-05	0.00229348	0.0412519	0.12411	3.05549e-05	3.18702e-05	6.63117
Blaue St. Galler	St.Galler	Purple-fleshed	58.2757	61.1903	1.76299	0.000145224	0.00302875	0.0230546	0.235014	3.8009e-06	0.0163268	0.140459	0.175424	5.03477e-06	0.00358107	4.11191	0.320069	0.000199699	0.0248728	0.327161	1.83478e-05	0.00241337	0.0412119	0.144238	3.44008e-05	2.97093e-05	7.33219
Violette (PdF1)	Violette	Purple-fleshed	14.1806	16.1258	1.4923	0.000305475	0.00731322	0.0254838	0.0919975	0.000112782	0.00752078	0.0330155	0.0443812	2.99634e-06	0.00297012	1.29594	0.127158	0.000177909	0.0240412	0.13227	2.21155e-05	0.0032997	0.0258384	0.0315742	1.65288e-05	9.76922e-05	3.34583	3.00929
Violette (PdF1)	Violette	Purple-fleshed	14.8765	16.1046	1.26055	0.000241291	0.00602753	0.0199293	0.0850888	8.58343e-05	0.00648492	0.0426416	0.0464046	7.14144e-06	0.00294107	1.18524	0.15177	0.000216135	0.0222248	0.12282	3.12672e-05	0.00393451	0.0298482	0.026119	1.86586e-05	9.40466e-05	3.01271
Violette (PdF1)	Violette	Purple-fleshed	24.0168	25.8154	1.21759	0.000190166	0.00549843	0.0196933	0.0817865	9.36094e-05	0.00597193	0.0280479	0.0398999	4.63501e-06	0.00244658	1.002	0.108114	0.000144223	0.0176057	0.095808	1.28413e-05	0.00261696	0.0214335	0.0202718	1.44767e-05	6.2943e-05	2.66931
Violette (Saba)	Violette	Purple-fleshed	18.5044	20.1936	1.24216	0.000185651	0.00457919	0.0160419	0.0820491	7.14564e-05	0.00523129	0.0289099	0.0439022	2.79561e-06	0.00223044	0.924333	0.118036	0.000107302	0.0135526	0.0773048	1.80563e-05	0.00256764	0.0192638	0.0260307	1.33069e-05	4.10345e-05	2.60664	2.68972
Violette (Saba)	Violette	Purple-fleshed	14.3263	16.106	1.12475	0.000121287	0.00399591	0.0165378	0.095221	6.65529e-05	0.0058816	0.0270142	0.026457	3.65414e-06	0.00152447	0.665802	0.111303	8.75318e-05	0.0106917	0.0636446	1.5375e-05	0.00230834	0.0219681	0.0175518	1.15677e-05	4.02932e-05	2.195
Violette (Saba)	Violette	Purple-fleshed	15.7873	17.3134	1.55312	0.000238508	0.0055608	0.0196886	0.100548	8.11741e-05	0.00658257	0.0358062	0.0557066	2.13514e-06	0.00277248	1.16758	0.145717	0.00013647	0.0173733	0.0974137	2.12593e-05	0.00325089	0.0241024	0.0317352	1.65456e-05	7.43033e-05	3.26753
Margone (BdP)	Margone	Purple-fleshed	16.7185	17.7303	1.11311	0.000271233	0.00524252	0.0168256	0.0681745	8.80111e-05	0.00784331	0.0459923	0.0619203	5.17939e-06	0.00405434	1.7036	0.19537	0.000251621	0.0263556	0.145987	3.46067e-05	0.00436224	0.0330302	0.0361617	2.7561e-05	0.00011612	3.46881	3.2214
Margone (BdP)	Margone	Purple-fleshed	15.6214	16.6703	1.03678	0.000206925	0.00474653	0.0192505	0.0786208	7.88734e-05	0.00810577	0.0380452	0.0387446	4.68902e-06	0.00234842	1.21275	0.162007	0.000166019	0.0183699	0.128838	2.21583e-05	0.00336272	0.032417	0.0239542	1.89368e-05	8.89986e-05	2.80894
Margone (BdP)	Margone	Purple-fleshed	14.067	14.9636	0.985951	0.000265093	0.00545204	0.0193446	0.0933201	8.86703e-05	0.00919592	0.0532919	0.0526778	4.81011e-06	0.00340898	1.70733	0.182933	0.000234242	0.0265664	0.170273	2.27077e-05	0.00414111	0.0364018	0.0353993	2.83332e-05	0.000114942	3.38644
Violette (PdF2)	Violette	Purple-fleshed	28.5923	30.2189	1.01412	0.000401181	0.0077796	0.024352	0.0845779	0.000157818	0.00891124	0.0348422	0.0215333	1.06622e-05	0.0021108	0.871765	0.12125	0.000255527	0.0257724	0.143806	2.9316e-05	0.00354793	0.0342738	0.0241304	3.87049e-05	0.000101922	2.42377	2.41234
Violette (PdF2)	Violette	Purple-fleshed	21.7226	22.814	0.865171	0.000334013	0.00696197	0.0228799	0.0838057	0.000160123	0.0089922	0.0429094	0.0262417	1.13173e-05	0.00230276	0.933845	0.119613	0.000333017	0.0301157	0.152835	3.21702e-05	0.00375271	0.0319245	0.0266487	5.07549e-05	9.83567e-05	2.35902
Violette (PdF2)	Violette	Purple-fleshed	29.4852	31.5861	1.01573	0.000500307	0.0110366	0.031627	0.0919876	0.000161686	0.00928598	0.0366722	0.0220566	9.22175e-06	0.00213207	0.870208	0.122584	0.000305101	0.0268158	0.149145	2.87517e-05	0.00368446	0.0346279	0.0254783	4.07862e-05	0.000125988	2.45424
fw = fresh weight
Sg20 = San Genesio 2020
VdG = Val di Gresta
PdF1 = Piana del Fucino 1
Saba = Sabaudia
BdP = Baselga di Piné
PdF2 = Piana del Fucino 2
Anto mono = Total Monomeric Content
Anto tot = Total Anthocyanins Content
