# Supplementary material for: Metabolomic Characterization of Pigmented and Non-Pigmented Potato Cultivars Using a Joint and Individual Variation Explained (JIVE)
Source: Foods. 2022 Jun 10;11(12):1708. doi: 10.3390/foods11121708 (PMC9223171; doi:10.3390/foods11121708)
Supplement: Supplementary file 1 [file foods-11-01708-s001.zip › Table S5.xlsx]

## Sheet: Table S5
Table S5 : Sugar-Compounds analyzed with ion chromatograph (IC) with pulsed amperometric detection (HPAE-PAD) in this study, the corresponding compound number, compound name, retention time, molecular weight, regression parameters and linearity range are reported.
Compound number	Compound Name	RT [min]	MW [g/mol]	Regression (r2)	Instrumental linear range [µg/mL]
					slope	min	max
1	Sorbitol	2.28	182.17	0.98891	0.5368	0.55	56.39
		1.5
2	Mannitol	2.61	182.17	0.98904	0.6177	0.51	56.1
		2.87
3	Trehalose	2.88	342.29	0.98174	0.3361	0.58	53.47
		4.00
4	Fucose	3.75	164.15	0.9894	0.7089	0.56	56.56
		5.32
5	Rhamnose	5.38	164.16	0.98809	0.536	0.51	55.87
	p-coumaric acid	6.75
6	Arabinose	6.41	150.13	0.99305	0.6554	0.48	59.82
	ferulic acid	7.46
7	Galactose	8.06	180.15	0.99316	0.9292	0.26	58.8
	Sinapic acid	7.53
8	Glucose	8.45	180.15	0.99207	0.7306	0.18	216.24
	Neochlorogenic acid	3.62
9	Xylose	9.13	150.13	0.9917	0.6316	0.44	58.35
	Chlorogenic acid	4.92
10	Fructose	9.91	180.16	0.99616	0.4213	0.39	199.73
	Criptochlorogenic acid	5.14
11	Sucrose	12.73	342.3	0.99772	0.3189	0.39	197.93
	5-feruloyl quinic acid	6.56
12	Raffinose	20.43	504.42	0.96192	0.4454	0.47	57.37
	4-feruloyl quinic acid	6.56
13	Maltose	24.11	342.3	0.9574	0.4236	0.42	48.28
	Rosmarinic acid	8.96
RT = Retention time
MW = Molecular Weight
